# Supplementary material for: Exploring the Role of Lycium barbarum Polysaccharide in Corneal Injury Repair and Investigating the Relevant Mechanisms through In Vivo and In Vitro Experiments
Source: Molecules. 2023 Dec 20;29(1):49. doi: 10.3390/molecules29010049 (PMC10779902; doi:10.3390/molecules29010049)
Supplement: Supplementary file 1 [file molecules-29-00049-s001.zip]

Archive with 2 entries (2 files):
- Supplementary Materials Table S1.pdf
- Supplementary Materials Table S2.pdf
